# Supplementary material for: Association of Oral Health with Risk of Rheumatoid Arthritis: A Nationwide Cohort Study
Source: J Pers Med. 2023 Feb 15;13(2):340. doi: 10.3390/jpm13020340 (PMC9960411; doi:10.3390/jpm13020340)
Supplement: Supplementary file 1 [file jpm-13-00340-s001.zip]

Archive with 1 entries (1 files):
- jpm-2212356-supplementary.pdf
